# Supplementary material for: Clinical efficacy of electroacupuncture antagonistic muscles combined with rehabilitation training in the treatment of spastic hemiplegia after stroke: a systematic review and meta-analysis of randomized controlled trials
Source: Front Neurol. 2025 Aug 8;16:1634845. doi: 10.3389/fneur.2025.1634845 (PMC12370752; doi:10.3389/fneur.2025.1634845)
Supplement: Supplementary file 1 [file Data_Sheet_1.ZIP]

Archive with 3 entries (3 files):
- Barthel Index funnel plot data.png
- Fugl-Meyer Assessment funnel plot data.png
- Total efficiency funnel plot data.png
